# Supplementary material for: Effect of Previous Crops and Soil Physicochemical Properties on the Population of Verticillium dahliae in the Iberian Peninsula
Source: J Fungi (Basel). 2022 Sep 21;8(10):988. doi: 10.3390/jof8100988 (PMC9605609; doi:10.3390/jof8100988)
Supplement: Supplementary file 1 [file jof-08-00988-s001.zip]

Archive with 1 entries (1 files):
- jof-1920161-supplementary.pdf
